# Supplementary material for: Rapid Structure Determination of Bioactive 4″-Tetrahydrofurfuryl Macrozone Reaction Mixture Components by LC-SPE/Cryo NMR and MS
Source: Molecules. 2021 Oct 19;26(20):6316. doi: 10.3390/molecules26206316 (PMC8537197; doi:10.3390/molecules26206316)
Supplement: Supplementary file 1 [file molecules-26-06316-s001.zip]

Archive with 1 entries (1 files):
- molecules-1394943-supplementary.pdf
